# Supplementary material for: Electrochemical Behavior of Nanoporous Gold/Polypyrrole Supercapacitor under Deformation
Source: Nanomaterials (Basel). 2022 Jun 22;12(13):2149. doi: 10.3390/nano12132149 (PMC9267961; doi:10.3390/nano12132149)
Supplement: Supplementary file 1 [file nanomaterials-12-02149-s001.zip]

Archive with 1 entries (1 files):
- nanomaterials-1775724-supplementary.pdf
